# Supplementary material for: Structural Validity and Internal Consistency of the Professional Nurse Self-Assessment A-Scale (II) for Measuring Clinical Competence Among Graduating Nordic Nursing Students
Source: Nurs Res Pract. 2025 Sep 30;2025:8312620. doi: 10.1155/nrp/8312620 (PMC12503965; doi:10.1155/nrp/8312620)
Supplement: Supporting Information — Additional supporting information can be found online in the Supporting Information section. [file 8312620.f1.zip]

Archive with 2 entries (2 files):
- Cosmin Reporting Guideline table word.docx
- STROBE_checklist_cross-sectional.docx
